# Supplementary material for: Inhibition of Insulin-like Growth Factor 1 Receptor/Insulin Receptor Signaling by Small-Molecule Inhibitor BMS-754807 Leads to Improved Survival in Experimental Esophageal Adenocarcinoma
Source: Cancers (Basel). 2024 Sep 17;16(18):3175. doi: 10.3390/cancers16183175 (PMC11430189; doi:10.3390/cancers16183175)
Supplement: Supplementary file 1 [file cancers-16-03175-s001.zip]

Archive with 1 entries (1 files):
- cancers-3179881-supplementary.pdf
